# Supplementary material for: Accuracy of prenatal screening for congenital heart disease in population: A retrospective study in Southern France
Source: PLoS One. 2020 Oct 5;15(10):e0239476. doi: 10.1371/journal.pone.0239476 (PMC7535055; doi:10.1371/journal.pone.0239476)
Supplement: S1 Data — (XLSX) [file pone.0239476.s004.xlsx]

## Sheet: Feuil1
Idéntité mère	Identité enfant/fœtus	centre de référence: 1: Marseille, 2: Nice	Groupe cardiopathie	Cardiopathie qualitatif	Code cardiopathie ex 1: Hypoplasie cœur gauche	Antécédents de cardiopathie	Antécédents de cardiopathie détail	Suivi échographique	Echographiste	Nombres écho réalisées	Echo T2	Echo T22	Echo T3	Echo T32	IMC patiente DDG	Diagnostic anté natal	Terme diagnostic	Terme diag en trimestre	CN au T1	MSMT1	Risque intégré	Papp a	BHCG	Syndrome polymalformatif	Sd polymalformatif qualitatif	Amniocentèse	Anomalie génétique	Anomalie caryotype qualitatif simplifié	Anomalie caryotype qualitatif	Diagnostic d'anomalie caryotype antérieur au diagnostic de cardiopathie	ACPA	Anomalie ACPA	anomalie ACPA simplifié	Anomalie ACPA qualitatif	MIU	IMG	IMG Indication	IMG: terme	Confirmation cardiopathie postnatal	Lieu de naissance si diag anténatal	Modalité d'accouchement si Diag anténatal en l'absence d'IMG	naissance programmée	terme naissance	Diagnostic post natal	Age au diagnostic simplifié	Age au diagnostique	Point d'appel	Découverte Sd polymalformatif post natal	Sd polymalformatif postnatal qualitatif
		1	2	TGV simple	5	2										1	25	2	3					2		2				2	2				2	2			2	1	1	2	1	2
		1	2	Coarctation de l'aorte	7	2										1	21	2	1	1	1/1000	0.37	1.23	1	Oedeme des extrémité, DCPC unilatérale	1	1	4	Turner	2	2				2	2			2	3	1	2	1	2
		1	2	TGV simple	5	2										1	23	2	1	1	1/10000	1.09	0.85	2		2					2				2	2			2	1	1	2	1	2
		1	2	Coarctation de l'aorte	7	2										1	30	3	1	1	1/10000	1.74	0.33	1	Anomalies cérébrale, atrésie digestive, front plat	1	2			2	1	2			2	2				1	1	2	2	2
		1	3	CIV périmembraneuse	23	2										1	20	2	1	2				2		1	2			2	1	1	1	22Q11	2	1	3	32	4
		1	3	Tétralogie de Fallot	17	2										1	31	3	1	2				2		1	2			2	1	1	2	DÉL CHR 5	2	2			2	1	1	2	1	2
		1	3	Tétralogie de Fallot	17	2										1	25	2	1	2				1	RCIU	1	2			2	1	2			2	2			2	1	2	1	2	2
		1	3	CAV	16	2										1	25	2	1	1	1/4860	0.37	0.6	2		1	2			2	1	2			2	2			2	1	1	2	1	2
		1	3	CIV cono truncale	26	2										1	19	2	2	1	1/267	0.69	0.36	2		1	2			2	1	1	2	DEL CHR 6	2	1	3	22	4
		1	2	Coarctation de l'aorte	7	2										1	30	3	1	1	1/10000	0.64	0.82	1	RCIU, dilatation CPC G	1	1	6	duplication bras long Chr 8, délétion bras lonf chr 11	2	2				2	1	3	34	4
		1	3	DYSPLASIE TRICUSPIDE	20	2										1	30	3	2	1	1/1306	1.01	1.07	2		2				2	2				2	2			2	1	2	2	2	2
		1	3	CIV MUSCULAIRE	25	1	1 ENFANT HYPOPLASIE CŒUR G									1	23	2	1	2				1	FENTE LABIOPALATINE	1	2			2	1	2			2	2			2	1	1	2	1	2				1	SYSTEME DOUBLE RE L GAUCHE
		1	2	TGV simple	5	2										1	22	2	1	1	1/3252	0.89	1.89	2		2				2	2				2	2			2	1	2	2	1	2
		1	3	CIV ADMISSION	24	2										1	26	2	1	2				2		1	1	1	T21	1	2				2	2			2	1	1	2	1	2
		1	3	Tétralogie de Fallot	17	2									21	1	23	2	1		1/330	0.4	3.14	1	IMAGE DOUBLE BULLE	1	2			1	2	2			2	2			2	1	1	2	1	2
		1	2	DOUBLE ARC AORTIQUE	15	2										1	28	2	1	1	1/5721	0.59	0.29	2		1	2			2	1	2			2	2			2	1	1	2	1	2
		1	2	Sténose aortique	8	2										1	33	3	1	1	1/190	0.32	1.48	2		1	2			2	1	2			2	2			2	1	1	2	1	2
		1	1	ATRESIE TRICUSPIDE	3	2										1	17	2	1	2				2		1	2			2	1	1	2	DUPLICATION BRAS LONG CHR 4 (HÉRITÉ DU PERE)	1	2			4
		1	3	CIV ADMISSION	24	2										1	13	1	1	2				1	RCIU, AOU	1	1	5	Triploidie	2	2				2	1	3	16	4
		1	3	Tétralogie de Fallot	17	2										1	29	2	1	1	1/5466	0.5	0.83	2		1	2			2	1	2			2				2	1	1	2	1	2
		1	3	CAV	16	2										1	32	3	2	2				2		1	1	1	T21	2	2				2	1	3	36	4
		1	2	TGV simple	5	2										1	22	2	1	1	1/6995	0.72	1.14	2		1	2			2	1	2			2	2			2	1	1	2	1	2
		1	2	STENOSE PULMO IRE CRITIQUE	11	2										1	35	3	1	2				2		2				2	2				2	2			2	1	1	2	1	2
		1	1	HYPOPLASIE VG	1	2										1	17	2	1	1	1/5996	0.47	0.49	2		2				2	2				2	2			2	1	1	2	1	2
		1	1	CARDIOPATHIE COMPLEXE	4	2										1	22	2	1	1	1/3000	2.05	0.54	2		1	2			2	2				2	1	1	25	4
		1	3	CIV cono truncale	26	2										1	19	2	2	2				2		1	1	1	T21	2	2				2	1	3	22	4
		1	1	ATRESIE TRICUSPIDE	3	2										1	26	2	1	1	1/10000	1.03	0.48	2		2				2	2				2	2			2	1	1	2	1	2
		1	3	CIVmusculaire	25	1	1 enfant malfo cardiaque									1	28	2	1	1	1/10000	2.21	0.97	2		2				2	2				2
		1	2	TGV + CIV cono- ventriculaire	6	2										1	24	2	1	1	1/10000	0.61	0.58	2		1	2			2	1	2			2	2			2	1	1	2	1	2
		1	1	Ventricule unique	2	2										1	28	2	1	1	1/10000	1.59	0.51	2		2				2	2				2	2			2	1	1	2	1	2
		1	3	Dysplasie tricuspide	20	2										1	23	2	1	1	1/10000	2.17	0.88	2		1	2			2	1	2			2	2			2	1	1	2	1	2
		1	3	Tétralogie de Fallot	17	2										1	27	2	2	2				2		2				2	2				2	2			2	1	1	2	1	2
		1	1	ATRESIE TRICUSPIDE	3	2										1	37	3	2	2				2		2				2	2				2	2			2	1	1	2	1	2
		1	3	TUMEUR CARDIAQUE	27	2										1	26	2	1	1	1/10000	0.4	0.89	1	TUBERS CEREBRAUX	1	2			2	2				2	1	2	33	4
		1	2	TGV avec CIV	6	2										1	23	2	1	1	1/10000	1.92	0.63	2		1	2			2	1	2			2	2			2	1	1	2	1	2
		1	2	TGV simple	5	2										1	22	2	1	2				2		2				2	2				2	2			2	1	2	2	1	2
		1	1	VENTRICULE UNIQUE	2	2				7			7	2	22.6	1	23	2	1	1	1/9000	1.13	1.3	2		2				2	2				2	2			2	1	1	2	1	2
		1	2	APSO	10	2										1	16	2	2	1	1/185	3.07	0.51	1	KYSTE SAL	1	1	7	22Q11	2	2				2	1	3		4
		1	3	Tétralogie de Fallot	17	2										1	24	2	1	1	/1294	0.35	0.21	2		1	2			2	1	2			2	2			2	1	1	2	1
		1	3	Tétralogie de Fallot	17	1	22Q11 + CARDIOPATHIE OPÉRÉE (FALLOT)									1	22	2	1	2				2		1	1	7	22Q11	2	2				2	2			2	1	2	1	2	2
		1	1	HYPOPLASIE VG	1	2										1	19	2	1	2				2		1	2			2	1	2			2	2			2	3	1	2	1	2
		1	1	VENTRICULE UNIQUE	2	2										1	15	2	1	1	1/10000	0.66	0.54	2		2				2	2				2	1	1	16	4
		1	2	Coarctation de l'aorte	7	2										1	32	3	1	1	1/8422	0.48	0.33	1	RCIU	2				2	2				2	2			3	1	2	2	1	2
		1	2	Coarctation de l'aorte	7	2										1	24	2	1	2				2		1	2			2	1	2			2	2			2	1	1	2	1	2
		1	1	VENTRICULE UNIQUE	2	2										1	18	2	1	1	1/3000	0.54	0.65	2		1	2			2	1	2			2	1	1	19	4
		1	3	TUMEUR CARDIAQUE	27	1	PERE: STB									1	38	3	1	1	1/5798	1.18	1.47	1	TUBERS CEREBRAUX	2				2	2				2	2			2	1	1	2	1	2
		1	2	TGV avec CIV	6	2										1	23	2	1	1	1/5613	2.79	1.6	2		2				2	2				2	2			2	1	1	2	1	2
		1	3	EBSTEIN	20	2										1	25	2	3	2				2		2				2	2				2	2			2	1	1	2	1	2
		1	3	CIV cono ventriculaire	26	2										1	29	2	1	1	1/1800	0.7	0.67	1	HYDRAMNIOS, RCIU	1	2			2	1	2			2	1	1	37	4
		1	3	TUMEUR CARDIAQUE	27	2										1	24	2	1	1	1/10000	0.9	0.55	1	TUBERS CEREBRAUX	2				2	2				2	1	2	31	4
		1	3	TETRALOGIE DE FALLOT	17	2										1	23	2	1	1	1/1079	0.79	0.9	2		1	1	1	T21	2	2				2	1	3	26	4
		1	2	AGENESIE VALVES PULMO IRES	13	2										1	19	2	3	2				1	retrog tisme, agénésie ré le, agénésie thymique, oreilles basse, palais ogival	2									2	2			2	1	1	2	2	2
		1	1	HYPOPLASIE VG	1	2										1	24	2	1	2				2		2				2	2				2	2			2	1	1	2	1	2
		1	3	CIV péri membraneuse	23	2										1	31	3	1	2				1	RCIU, IMAGE DOUBLE BULLE	1	1	2	T18	2	2				2	1	3	35	4
		1	2	AGENESIE VALVES PULMO IRES	13	2										1	17	2	2	1	1/10	0.98	0.65	2		2				2	2				2	1	1	18	1
		1	3	CIV cono truncale	26	2										1	33	3	1	2				1	KYSTE DE LA POCHE DE BLAKE, RCIU	2				2	2				2	2			2	1	2	2	1	2				1	SD DYSMORPHIQUE
		1	1	HYPOPLASIE VG	1	2										1	22	2	1	1	1/10000	1.13	0.57	2		1	1	7	22Q11	2	2				2	1	1	23	4
		1	2	APSI	11	2										1	25	2	1	1	1/9769	1.05	0.72	2		1	2			2	2				2	1	1	29	4
		1	3	CAV c	16	2										1	23	2	1	1	1/6898	1.3	0.75	1	ANOMALIES OSSEUSES	1	2			2	2				2	1	2	26	1
		1	2	Coarctation de l'aorte	7	2						0				1	29	2	3	2				1	RCIU	2				2	2				2	2			3	1	2	2	2	2
		1	1	CARDIOPATHIE COMPLEXE	4	2									31	1	22	2	1	1	1/3448	0.27	0.63	2		1	2			2	2				2	1	1	24	4
		1	1	HYPOPLASIE VG	1	2										1	14	1	1	2				2		1	2			2	2				2	1	1	16	1
		1	2	TGV + CIV	6	2										1	23	2	1	1	1/10000	2.07	0.67	2		1	2			2	2				2	1	1	25	1
		1	3	STENOSE PULMO IRE SERRÉE	22	1	A ENFANT STENOSE PULMO IRE									1	23	2	2	2				1	RCIU	2				2	2				2	2			2	1	2	2	1	2				1	SD DYSMORPHIQUE
		1	1	Ventricule unique	2	1	FRERE: STB, COUSINE CARDIOPATHIE									1	13	1	1	1	1/10	0.55	0.8	2		2				2	2				2	1	1	14	4
		1	1	CARDIOPATHIE COMPLEXE	4	2										1	18	2	1	1	1/10	0.16	5.36	1	RCIU, CLINODACTYLIE	1	2			2	2				2	1	2	18	1
		1	3	Tétralogie de Fallot	17	2										1	34	3	1	2				2		1	2			2	2				2	2			2	2	1	2	1	2
		1	2	APSI	11	2										1	18	2	2	1	1/10	1.6	3.29	2		2				2	2				2	2			2	1	2	2	1	2
		1	1	HYPOPLASIE VG	1	2										1	22	2	3	2				2		1	2			2	2				2	1	1	24	1
		2	3	CAV	16	2										1	13	1	2	2				1	hygroma et oedeme généralisé	1	1	1	T21	2	2				2	1	3	17	4
		2	3	CAV	16	2										1	14	1	2	2				2		1	2				1	2			1				4					2
		2	1	Ventricule unique	2	2										1	26	2	1	1	1/10000	1.59	0.51	2		1	2				2				2	1	1	28	4					2
		2	2	APSI	11	2										1	22	2	1	1	1/10000	2.15	0.76	1	sd de charge	1	2				1	2			2	2			2	1	1	2	2	2
		2	3	CAV	16	2										1	22	2	1	1	1/10000	0.57	0.74	2		1	2				1	1	2	délétion non pathogène 1,6 Mb en Xp22.31	2	2			2	3	?
		2	1	Coarctation ao	7	2										1	29	2	3	2				2		1	2				1	2			2	2			2	2	2	2	1	2
		2	3	CAV	16	2										1	21	2	1	2				1	oedeme sous cutané, thorax etroit	1	2				1	2			2	2			2	3	2	2	1	2				1	arthrogrypose, hypotonie axiale, immobilité, dysmorphie faciale
		2	1	Hypoplasie VG	1	1	bicuspidie, coarctation de l'aorte chez la patiente opérée à 3 semaines de vie									1	22	2	1	1	1/10000	1.54	1.01	1	pyélectasie associée, pied bot, AOU	1	2				1	2			2	1	1	23	1
		2	3	CAV	16	2										1	24	2	1	1	1/397	0.73	1.94	2		1	1	1	T21	2	2				2	1	3	25	4
		2	3	CAV	16	2										1	31	3	3	2				2		2									2	2			2	2	2	2	1	2
		2	1	Ventricule unique	2	2										1	11	1	2	2				1	Holoprosencéphalie, polydactylie, fente faciale	1	1	3	T13	2	2				2	1	2	12	4
		2	3	CAV	16	2										1	22	2	1	2				2		2									2	2			2	2	2	2	1	2
		2	1	TGV simple	5	2										1	21	2	1	1	1/4830	1.05	0.55	2		1	2				1	2			2	2			2	1	2	1	1	2
		2	1	Hypoplasie du cœur gauche	1	2										1	17	2	1	1	1/980	2.07	1.98	2		2									2	1	1	20	1
		2	2	Coarctation de l'aorte	7	2										1	32	3	1	1	1/8410	1.62	0.56	2		2									2	2			3	2	1	2	1	2
		2	3	Maladie d'Ebstein	20	2										1	25	2	2	1	1/267	1.19	0.87	2		1	2				1	2			2	2			1
		2	1	CARDIOPATHIE COMPLEXE	4	2										1	13	1	2	2				2		1	2				1	2			2	1	1	19	4
		2	3	Tétralogie de Fallot	17	2										1	19	2	2	2				1	RCIU, méga uretère, microcé^halie retard de gyration; charge?	1	2				1	2			2	1	2	31	4
		2	3	CAV	16	2										1	20	2	2	2				1	RCIU, spi bifida, mains crispées	1	1	2	T18	2	2				2	1	2	22	1
		2	1	hypo VG	1	2										1	11	1	2	2				1	Hygroma kystique, omphalocèle, mains bottes, encéphalocèle,	1	1	2	T18	2	2				2	1	2	12	4
		1	2	RVPAT	14	2										2																												1	1	1	1	2
		1	3	CAV	16	2										2										1	1	1	T21															1	2	20	3	2
		1	3	Tétralogie de Fallot	17	2										2																												1			3	2
		2	2	COARCTATION AORTE	7	2										2																												1	2	8	2	2
		2	1	Ventricule unique	2	2										1	32	3	1	1	1/7148	1.5	1.33	2		2									2	2			2	2	1	2	1	2
		1	2	COARCTATION AORTE	7	2										2																												1	2	9	2	2
		1	2	APSO	10	2									24.6	1	18	2	1	1	1/9000	0.56	0.67	2		1	2			2	1	2			2	2			2	1	2	2	1	2
		2	2	APSO	10	2										1	23	2	1	1	1/8099	1.7	2.21	2		2	NC				2				2	2			2	2	1	2	1	2
		1	2	RVPAT	14	2										2																												1	2	18	1	2
		1	3	Sténose pulmo ire serrée	22	2										2																												1	2	30	3	2
		1	3	CIV cono ventriculaire	26	1	Père: Cardiopathie									1																												1				2
		1	2	Coarctation de l'aorte	7	2										1	32	3	3	1	1/10			1	Oeedeme préfrontal, pterygum coli	2				2	2				2	2			2	3	1	2	1	2				1	hexadactylie pied droit, oreilles mal ourlées, racines membres courtes..
		1	3	CIV périmembraneuse	23	2										2																												1			3	2
		2	3	Tétralogie de Fallot	17	2										1	33	3	1	1	1/3587	3	1.65	2		2									2	2			2	2	1	2	1	2
		1	2	Coarctation de l'aorte	7	2				5					30	1	31	3	1					2		2				2	2				2	2			2	1	1	2	1	2
		1	3	CIV péri membraneuse	23	2										2																												1			3	1	Pieds bots bilatéraux, rétrog tisme, enselure sale marquée
		1	2	Tétralogie de Fallot	17	2										2																												1	1	1	1	2
		1	3	CIV peri membraneuse	23	2										2																												1			3	2
		1	2	TGV simple	5	2										2																												1	2	30	3	2
		1	3	CIV périmembraneuse	23	2									19	2																												1	1	1	3	1	Epicanthus, oreille carrées, protusion langue, pli palmaire unique, sténose duodé le
		1	3	CIV périmembraneuse	23	2										2																												1			4	1	Dysmorphie faciale, hypotonie
		1	1	HYPOPLASIE VG	1	2				13	9	2	7	2		1	22	2	2	1	1/10	3.87	1.68	2		1	2			2	1	2			2	2			2	1	1	2	1	2
		1	3	CIV péri membraneuse	23	2										2																												1	2	30	1	2
		1	3	Tétralogie de Fallot	17	2										1	36	3	1	2				2		1	2			2	2				2	2			2	1	2	2	1	2
		2	1	CARDIOPATHIE COMPLEXE	4	2										1	21	2	1	1	1/3702	2.59	2.68	2		1	2				1	2			2	2			2	1	1	2	1	2
		1	3	CIV périmembraneuse	23	2										2																												1	1	5	3	2
		2	2	Coarctation de l'aorte	7	2										1	22	2	1	1	1/10000	1.15	0.59	2		2									2	2			2	2	1	2	1	2
		1	3	CIV périmembraneuse	23	2										2																												1	2	10		2
		1	3	CIV péri membraneuse	23	2		3	1	6	9	2	7	2		2																												1	1	1	3	2
		1	3	CIV péri membraneuse	23	2										1	24	2	1	2				1	RCIU	2				2	2				2	2			2	1	2	2	2	2
		1	3	Tétralogie de Fallot	17	2										2																												1	1	3	3	1	Dysmorphie faciale
		1	2	RVPAT	14	2										1	28	2	1	1	1/3500	0.36	0.66	2		1	2				2	1	2			2			2	1	2	1	1	2
		1	3	TETRALOGIE DE FALLOT	17	2		3								2																												1	3	120	3	1	Dysmorphie faciale, hypotrophie, Ictère, anomalie vertébral
		1	1	Ventricule unique	2	2									29	1	24	2	2	1	1/50	1.15	0.51	2		2				2	2				2	2			2	1	1	2	1	2
		1	3	CIV membraneuse	23	2										2																												1	2	18	3	2
		2	1	Ventricule unique	2	2										1	15	2	1	1	1/10000	1.31	0.82	2		2				2	2				2	2			2	2	1	2	1	2
		1	2	TGV simple	5	2				6			7	2	21	1	23	2	1	1	1/10000			2		2				2	2				2	2			2	1	1	2	1	2
		1	3	Fenêtre aorto-pulmo ire	19	2										2																												1	2	10	5	2
		1	2	TGV simple	5	2				5			7	2	20	1	22	2	1	1	1/10000	1.41	0.59	2		2				2	2				2	2			2	1	1	2	1	2
		1	3	Tétralogie de Fallot	17	2				4					20.4	1	23	2	3	1	1/10000	1.54	0.74	2		1	2			2	1	2			2	2			2	1	1	2	1	2
		1	1	VENTRICULE UNIQUE	2	2										1	20	2	2	1	1/10	0.46	3.24	1	HÉTÉROTAXIE	2				2	2				2	2			2	1	1	2	2	2
		1	2	Coarctation de l'aorte	7	2										2																												1	1	4	6	2
		1	2	COARCTATION AORTE	7	2		3	1	4	9	2	7	2	28	1	34	3	1	2				2		2				2	2				2	2			2	1	1	2	1	2
		1	2	TGV avec CIV	6	2										1	32	3	1	2				2		1	2			2	1	2			2	2			2	3	1	2	1	2
		1	3	CIV périmembraneuse	23	2										2																												1			3	2
		2	1	Hypoplasie du cœur gauche	1	2										1	22	2	1	1	1/2500	1.27	1.57	2		2									2	2			2	1	1	2	1	2
		2	1	TGV + CIV	6	2										1	23	2	1	1	1/441	1.16	2.99	2		1	2				1	2			2	2			2	2	1	1	1	2
		1	2	Double arc aortique	15	2										2																												1	3	30	3	2
		2	3	Tétralogie de Fallot	17	2										2																												1	3	30	3	2
		1	2	Double arc aortique	15	2									15	1	32	3	3	2				2		2				2	2				2	2			2	1	1	2	1	2
		1	2	TGV simple	5	2				7			9	2	23	1	24	2	1	1	1/10000	1.73	0.58	2		2				2	2				2	2			2	1	1	2	1	2
		1	3	Tétralogie de Fallot	17	2										2																												1	2	15	4	1	imperforation a le, absence de VB
		1	2	Coarctation de l'aorte	7	2										2																												1	3	60	1	2
		1	3	Tétralogie de Fallot	17	2										2																												1	3	60	3	2
		1	1	Cardiopathie complexe	4	2		1	1	8					19.7	1	20	2	1	2				2		2				2	2				2	2			2	1	1	2	1	2
		1	3	CIV membraneuse	23	2										2																												1	2	15	3	2
		1	3	CIV périmembraneuse	23	2		2	1	3	9	2	7	2	29.4	2																												1	2	22	3	1	DYSMORPHIE FACIALE, HYPOTONIE
		1	1	Ventricule unique	2	2				2					32	1	24	2	1	2				2		2				2	2				2	2			2	1	1	2	1	2
		1	3	CIV MEMBRANEUSE	23	2		2	1	10			7	2		2			3	2																								1	1	1	3	2
		1	2	Sténose aortique	8	2		2	1	3						1	32	3	1	2				2		2				2	2				2	2			2	1	2	2	1	2
		1	1	Cardiopathie complexe	4	2										2																												1	3	90	5	2
		1	3	CIV périmembraneuse	23	2										1										1	1	1	T21		2				2	2			2	3	1	2	2	2				2
		2	2	Double arc aortique	15	2										1																			2	2			2	2	1	2	1	2
		1	3	Sténose pulmo ire serrée	22	2										2																												1	3	120	3	2
		1	3	Sténose pulmo ire serrée	22	2										2																												1	3	90	3	2
		1	3	CIV périmembraneuse	23	2										2																												1	1	5	3	2
		1	2	Sténose valvulaire aortique serrée	8	1	Jumeaux: Coarctation Ao	3	1	8	9	2	7	2		2										1	2			2	1	2												1	3	60	5	2
		1	2	Coarctation de l'aorte	7	1	Jumeaux: Sténose valvulaire de DPN -	3	1	8	9	2	7	2		1	20	2	2	2				2		1	2			2	1	2			2	2			2	1	1	2	1	2
		1	2	TGV simple	5	2		3	1	4	NF	NF	9	2	21	1	27	2	3	2				2		2				2	2				2	2			2	1	1	2	1	2
		1	2	STENOSE PULMO IRE CRITIQUE	11	2		3	1	9	9	2	7	2	21	1	22	2	1	1	1/23	0.44	4.07	2		1	2			2	1	2			2	2			2	1	1	2	1	2
		1	3	CIV Périmembraneuse	23	2										2																												1	3	60	5	2
		2	3	CIV périmembraneuse	23	2										2																												1	3	150	3	2
		1	2	TGV simple	5	2										2																												1	1	4	1	2
		1	3	STENOSE PULMO IRE SERRÉE	22	2										2																												1	1	5	5	2
		1	3	CIV membraneuse	23	2		1		2						2																												1	1	1	5	1	Dysmorphie faciale
		1	3	CIV péri membraneuse	23	2										2																												1			3	2
		1	3	TETRALOGIE DE FALLOT	17	2										2																												1	3	90	3	2
		1	3	CIV CONO-ventriculaire/VDDI	26	2				8	9	2	7	2	26.1	1	14	1	2	2				2		1	2			2	1	2			2	2			2	1	1	2	1	2
		1	3	STENOSE PULMO IRE SERRÉE	22	2		3	1	20	9	2	7	2	21.4	1	18	2	1	2				2		2				2	2				2	2			2	2	2	1	2	2
		1	3	CIV périmembraneuse	23	2										2																												1	1	5	3	2
		1	3	CIV MUSCULAIRE	25	2										2																												1	1	5	3	1	Malformation ano-rectale
		1	3	CIV péri membraneuse	23	2										2																												1	1	5	3	2
		1	3	STENOSE PULMO IRE SERRÉE	22	2										2																												1			3	2
		1	3	CIV périmembraneuse	23	2										2																												1	2	10	5	2
		1	2	Coarctation de l'aorte	7	2									22.4	1	32	3	3	2				2		2				2	2				2	2			2	1	1	2	1	2
		1	3	DYSPLASIE VALVE TRICUSPIDE	20	2										1	32	3	1	1	1/10000	1.24	0.36	2		1	2			2	1	2			2	2			2	1	2	2	1	2
		1	3	DYSPLASIE TRICUSPIDE	20	2		3	1	10	9	2	7	2	40.3	1	22	2	1	2				2		1	2			2	1	2			2	2			2	1	2	2	1	2
		1	3	Anomalie issance AP droite	28	2			3	7					21	1	23	2	1	1	1/2241	0.78	2.23	2		1	2			2	1	2			2	2			2	1	1	2	1	2
		1	2	STENOSE PULMO IRE CRITIQUE	11	2		2	1	7						2																												1	1	7	3	2
		1	3	CIV périmembraneuse	23	2										2																												1	1	1	3	2
		1	3	Tétralogie de Fallot	17	2										2																												1			3	2
		2	3	TRONC ARTERIEL COMMUN	18	2										2																												1	1	1	3	1	agénésie thymus
		1	2	Double arc aortique	15	2										2																												1	4	210	1	2
		1	2	Sténose valvulaire aortique serrée	8	2										2																												1	3	150	3	2
		1	3	STENOSE PULMO IRE SERRÉE	22	2										2																												1				2
		1	2	Sténose valvulaire aortique serrée	8	2										2																												1	1	4	3	2
		1	3	STENOSE PULMO IRE SERRÉE	22	2										2																												1	1	4	3	2
		1	2	Syndrome de Shone	9	2										2																												1	3	60	3	1	laryngomalacie, plagiocéphalie
		1	3	STENOSE PULMO IRE SERRÉE	22	2										2																												1	1	4	3	2
		2	2	COARCTATION AORTE	7	2										2																								3	1	2	1	1	1	4	6	2
		2	3	CIV péri membraneuse	23	2										2																												1	3	90	3	2
		2	2	DOUBLE ARC AORTIQUE	15	2										1								1	pieds bots bilatéraux	1	2				2				2	2			3	3	1	2	2	2
		1	1	Ventricule unique	2	2									18.6	1	21	2	1	1	1/10000	0.49	0.54	2		1	2				1	2			2	2			2	1	1	2	1	2
		1	3	CAV c	16	2										1	30	3	1	2				2		1	1	1	T21	2	2				2	2			2	2	1	2	1	2
		1	2	Coarctation de l'aorte	7	2										1	23	2	1	1	1/6500	1.93	1.43	2		1	2			2	1	2			2	2			3	1	1	2	1	2				2
		1	2	Coarctation de l'aorte	7	2										1	23	2	1	1	1/10000	0.65	0.42	2		2					2				2	2			2	1	1	2	1	2
		1	1	HYPOPLASIE VG	1	2										1	14	1	2	2				1	Hygroma, hypoplaise OPN	1	1	1	T21	2	2				2	1	2	15
		1	1	VENTRICULE UNIQUE	2	2										1	23	2	1	2				2		1	2				1	2			2	2			1	1	1	2	1	2
		2	2	APSI	11	2										1	28	2	1	1	1/4871	0.82	1.17	2		1	2			2	1				1	2			4	1	1	1	1	2
		1	3	CAV	16	2										1	12	1		2				1	Acranie/membres courts/Ascite/Hydrothorax	1	2			2	2				2	1	2	12	4
		1	2	AGENESIE VALVES PULMO IRES	13	2										1	22	2	1	1	1/5904	3.44	1.12	2		1	2			2	1	2			2	2			2	1	1	2	2	2
		1	2	APSI	11	2										1	31	3	1	2				2		1	2			2	1	2			2	2			2	1	1	2	1	2
		2	3	DYSPLASIE VALVE TRICUSPIDE	20	2										1	32	3	3	2				2		2					2				2	2			2	1	2	1	1	2
		1	1	CARDIOPATHIE COMPLEXE: Interrruption arche aortique, VDDI, TDV	4	2										1	22	2	1	1	1/2229	1.09	1.12	2		1	2			2	1	2			2	2			2	1	2	1	1	2
		1	3	CAV	16	2										1	25	2	3	2				2		1	2			2	1	2			2	2			2	1	1	1	1	2
		1	3	CAV	16	2										1	22	2	1	1	1/513	0.38	1	2		1	1	1	T21	2	2				2	1	3	25	4
		1	3	CIV cono ventriculaire	26	2										1	18	2	1	1	1/1242	0.09	0.11	1	RCIU	1	1	2	T18	2					2	1	3	20	2
		1	1	HYPOPLASIE VG	1	2										1	33	3	1	1	1/10000	0.95	0.78	2		1	2			2	2				2	1	1	34	1
		1	2	coarctation de l'aorte	7	2										1	25	2	1	1	1/4422	1.53	3.25	1	RCIU, COLOBOME	1	2			2	1	2			2	1	2	37	1
		1	3	CIV ADMISSION	24	2										1	13	1	1	1	1/1493	0.44	0.79	1	RCIU	2					2				2	1	2	18
		1	3	DYSPLASIE TRICUSPIDE	20	1	SJROGEN									1	23	2	1	1	1/545	0.77	3.24	2		1	2			2	2				2	2				3	1	2	1	2
		1	1	VENTRICULE UNIQUE	2	2										1	17	2	1	2				1	RCIU + STT	1	2			2	2				2	1	1	18	4
		1	2	TGV simple	5	2										1	32	3	2	1	1/40	1.55	0.45	1	2	1	2			2	1	2			2	2			2	1	1	2	1	2
		1	3	FALLOT	17	2										1	25	2	1	2				2		1	2			2	1	2			2	2			2	1	1	2	1	2
		1	1	HYPOPLASIE VG	1	2										1	22	2	1	2				2		2				2	2				1	2			4
		1	3	CIV CONO-ventriculaire	26	2										1	27	2	1	1	1/1100	0.32	0.74	1	RCIU, AOU	1	1	2	T18	2	2				2	1	3	30	4
		1	1	HYPOPLASIE VG	1	2										1	19	2	1	1	1/10000	0.52	0.49	1	RCIU, URINOME, MALPOSITION DES PIEDS	2				2	2				2	2			2	1	1	2	1	2
		1	1	VENTRICULE UNIQUE	2	2										1	23	2	1	1	1/9500	192	0.56	2		1	2			2	2				2	1	1	24	4
		1	3	CAV partiel	16	2										1	32	3	3	2				2		2				2	2				2	2			2	1	2	2	1	2				2
		1	2	coarctation de l'aorte	7	2										1	21	2	1	1	1/3436	1.42	0.32	2		1	2			2	1	1	2	DUPLICATION DU CHR X (XP22.31)	2	2			2	1	1	2	1	2
		1	3	tétralogie de Fallot	17	2										1	19	2	2	2				2		1	2			2	1	2			2	2			2		1	2	1	2
		1	1	HYPOPLASIE CŒUR G	1	2										1	23	2	1	1	1/1700	0.59	0.82	2		1	2			2	2				2	1	1	25	4
		1	3	FALLOT	17	2										1	24	2	1	1	1/10000	1.23	0.47	1	REIN UNIQUE	1	2			2	1	2			2	2			2	1	2	2	1	2
		1	1	CAV	16	2										1	19	2	1	2				2		1	2			2	1	2			2	1	1	33	4
		1	2	coarctation de l'aorte	7	2										1	32	3	1	2				2		2				2	2				2	2			3	1	1	2	1	2
		1	2	STENOSE PULMO IRE CRITIQUE	11	2										1	26	2	1	2				2		2				2	2				2	2			2	1	1	2	1	2
		1	2	DOUBLE ARC AORTIQUE	15	2										1	22	2	1	1	1/3160	1.01	2	2		1	2			2	1	2			2	2			2	1	1	2	1	2				1	CATARACTE CONGENITALE, HYPOTONIE
		1	3	CIV cono truncale	26	1	CIV CHEZ PREMIER ENFANT									1	24	2	2	2				2		1	1	7	22Q11	2	2				2	1	3	27	4
		1	1	HYPOPLASIE VG	1	2										1	23	2	1	1	1/1043	1.15	4.5	2		1	2			2	1	2			2	1	1	25	1
		1	1	Ventricule unique	2	2										1	18	2	1	2				2		1	2			2	1	2			2	1	1	22	4
		1	2	STENOSE PULMO IRE CRITIQUE	11	2										1	32	3	1	1				2		1	2			2	1	2			2	2			2	1	1	2	1	2
		1	2	Coarctation de l'aorte	7	2										1	22	2	1	1	1/2594	1.04	1.59	2		2				2	2				2	2			2	1	1	2	1	2
		1	2	TGV avec CIV	6	2										1	22	2	1	1	1/1955	0.92	0.98	1	RCIU	1	2			2	2				2	2			2	1	1	2	1	2
		1	2	Coarctation de l'aorte	7	2										1	34	3	1	1	1/997	0.43	1.5	2		2				2	2				2	2								1	1	1	7	2
		1	3	TETRALOGIE DE FALLOT	17	2							9	2		1	25	2	1	1	1/10000	1.15	0.38	2		1	2			2	1	2			2	2			2	1	1	2	1	2
		1	2	STENOSE PULMO IRE CRITIQUE	11	2										1	22	2	1	1	1/3628	1.13	0.35	2		1	2			2	1	2			2	2			2	1	1	2	1	2
		1	1	VENTRICULE UNIQUE	2	2										1	13	1	2	1	1/16	0.94	0.66	2		1	2			2	2				2	1	1	15	1
		1	3	TUMEUR CARDIAQUE (FIBROME)	27	2										1	32	3	1	1	1/2844	1.66	3.34	2		2				2	2				2	2			4	3	1	2	1	2
		1	1	VENTRICULE UNIQUE	2	2										1	22	2	1	1	1/10000	0.95	0.74	1	MALFORMATION CÉRÉBRALE, HYPERTÉLORISME	1	2			2	1	2			2	1	1	23	1
		1	3	CAV	16	2										1	16	2	2	1	1/438	0.7	2.56	1	VENTRICULOMEGALIE, ANOMALIE PIED, ANOMALIE OPN	1	1	1	T21	2	2				2	1	3	16	4
		1	2	APSI	11	2										1	33	3	1	1	1/1020	0.83	4.72	2		2				2	2				2	2			2	1	1	2	1	2
		1	1	HYPOPLASIE VG	1	2										1	33	3	1	2				2		1	2			2	1				2	1	1	34	1
		1	1	HYPOPLASIE VG	1	2										1	16	2	1	1	1/864	1.52	3.65	2		1	2			2	2				2	1	1	17	1
		1	2	AGENESIE VALVES PULMO IRE	13	2										1	29	2	1	1	1/9500	0.94	1.13	2		1	2			2	1	2			2	1	1	30	1
		2	3	TETRALOGIE DE FALLOT	17	2										1	25	2	1	2				1	RCIU	1	2			2	1	2			2	2			2	1	2	2	1	2
		1	1	VENTRICULE UNIQUE	2	2										1	23	2	1	1	1/10000	1.61	1.61	2		1	2			2	2				2	1	1	24	4
		1	1	HYPOPLASIE VG	1	2										1	23	2	1	1	1/1170	1.12	2.23	2		1	1	1	T21	2	2				2	1	1	25	4
		1	2	APSO	10	1	DI GEORGE AVEC FALLOT CHEZ LE PAPA									1	22	2	1	2				2		1	1	7	22Q11	1	2				2	2			2	1	1	2	1	2
		1	3	STENOSE PULMO IRE SERRÉE	22	2										1	25	2	1	1	1/10000	0.75	0.25	1	ANOMALIE CÉRÉBRALE, AGÉNÉSIE OOPN	1	1	6	Anomalie Ch 4	1	2				2	2			4	1	2	2	1	2
		1	1	HYPOPLASIE VG	1	2										1	22	2	1	1	1/2136	0.63	0.65	2		1	2			2	1	2			2	1	1	25	4
		1	1	CIV MUSCULAIRE	25	2										1	24	2	1	2				1	KYSTE DE LA POCHE DE BLAKE	2				2	2				2	2			2	2	2	2	1	2				1	DYSMORPHIE FACIALE
		1	3	CAV	16	2										1	18	2	2	2				1	SYNDACTILIE, KYSTES PLEXUS CHOROIDES	1	1	2	T18	2	2				2	1	3	20	4
		1	3	TETRALOGIE DE FALLOT	17	2										1	16	2	1	2				2		1	2			2	1	2			2	1	1	17	4
		1	1	HYPOPLASIE VG	1	2										1	23	2	1	1	1/1200	0.76	0.54	2		2				2	2				2	1	1	24	4
		1	1	VENTRICULE UNIQUE	2	2										1	27	2	1	2				1	MEGA GRANDE CITERNE	1	2			2	2				2	1	1	29	4
		1	1	HYPOPLASIE VG	1	2										1	19	2	1	1	1/1000	0.77	2.25	2		1	2			2	2				2	1	1	21	1
		1	1	Cardiopathie complexe	4	2										1	31	3	1	1	1/685	0.54	1.3	2		1	2			2	1	1	2	DEL BRAS COURT CHR 17	2	1	1	35	1
		1	1	HYPOPLASIE VG	1	2										1	25	2	1	2				2		2				2	2				2	1	1	32	4
		1	3	STENOSE PULMO IRE SERRÉE	22	2										1	22	2	1	1	1/876	0.79	3.21	2		1	2			2	1	2			2	2			2	1	1	2	1	2
		2	3	CAV	16	2										1	18	2	1	2				2		2									2	2			4	2	2	1	1	2
		2	1	Double discordance	21	2										1	31	3	1	2				2		1	2				1	2			2	1	1	33	1
		2	2	Sténose valvulaire aortique serrée	8	2										1	24	2	1	2				2		2									2	1	1	25	4
		2	2	APSI	11	2										1	22	2	1	1	1/2514	0.73	1.4	2		1	2				1	2				1	1	30	1
		2	3	CIV Péri membraneuse	23	2									18.3	1	25	2	1	2				2		1	2				2				2	2			2	2	1	2	1	2
		2	1	CIV membraneuse	23	2										1	27	2	1	1	1/789	0.17	0.24	1	AOU, hypoplasie cérébelleuse, RCIU, oreilles malformées	1	1	2	T18	2	2				2	1	3	30	4
		2	3	CAV p	16	2										1	23	2	1	2				2		1	2				1	2			2	2				3	1	2	1	2
		2	3	CIV musculaire	25	2										1	32	3	1	1	1/10000	1.25	0.44	2		2									2	2			2	2	1	2	1	2
		2	1	hypo VG	1	2										1	23	2	1	1	1/10000	0.77	0.44	2		2	2				1	2			2	1	1	25	1
		2	3	CIV membraneuse	23	2										1	21	2	1	1	1/10000	0.77	0.33	1	Fente labio maxillaire, AOU, microphtalamie, corps calleux court, hexadactylie	1	1	3	T13	2	2				2	1	3	23	4
		2	3	CIV membraneuse	23	2										1	18	2	1	1	1/10000	0.92	0.77	2		1	2				1	2			2	2			2	3	1	2	1	2
		2	1	Atrésie tricuspide	3	2										1	14	1	1	1	1/1800	0.56	1.19	2		2	2				1	2			2	1	1	17	1
		2	1	Ventricule unique	2	2										1	20	2	1	2				2		2	NC				2				1	2			4	2	2	2	2	2
		2	3	CAV	16	2										1	17	2	3	2				1	Acranie, rachischisis	2	NC								2	2			4	3	1	2	2	2
		2	3	CAV	16	2										1	23	2	1	2				1	Agénésie vermienne, calcification intra hépatique , aplaise des OPN	1	1	1	T21	2	1	2			2	1	3	25
		2	3	Tronc artériel commun	18	2										1	22	2	1	1	1/6237	1.02	1.3	2		1	2				2				2	1	1	23
		2	2	Double arc aortique	15	2									20.7	1	23	2	1	1	1/5294	1.36	0.82	2		2	NC				2				2	2	2		?	3	1	2	1	2
		2	3	CAV	16	2										1	16	2	2	1	1/92	1.22	2.11	2		1	1	1	T21	1	2				2	1	3	17	4
		2	1	Ventricule unique	2	2										1	14	1	1	1	1/30	0.13	0.04	1	Mégavésie, agénésie ré le unilatérale, AOU	1	1	2	T18	2	2				2	1	3	18
		2	1	Ventricule unique	2	2										1	22	2	1	2				2		2	NC								2	1	1	24	1
		2	3	CAV	16	2										1	19	2	1	1	1/94	0.77	2.18	2		1	1	1	T21	1	2				2	1	3	20	4
		2	3	CAV	16	2										1	22	2	1	1	1/40	0.26	0.67	2	Fente bilatérale, agénésie calleuse, RCIU	1	1	3	T13	2	2				2	1	3	26	4
		2	1	CIV membraneuse	23	2										1	17	2	3	2				1	Agénésie corps calleux, syndactylie, pied varus, hypertélorisme, microg tie, hypoplasie OPN	2					1	1	2	Déletion du chromosome 9	2	1	2	18	4
		2	1	Ventricule unique ( type gauche)	2	2										1	20	2	2	2				2		1	1	3	T13	1	2				1	2			1
		2	3	CAV	16	2										1	24	2	1	1	1/2876	0.49	1.47	1	Hypoplasie OPN, fémur court, brachymésophalangie (e doigt	1	1	1	T21	2	2				2	1	3	26	4
		2	2	Coarctation de l'aorte	7	2										1	35	3	3	2				2		2	NC				2				2	2			3	2	1	2	1	2
		2	3	CAV	16	2										1	21	2	1	2				1	Lymphangiome kystique cervical, a sarque	1	2				1	2			2	1	2	23	1
		2	3	CAV	16	2									35	1	22	2	1	1	1/1656	1.26	1.37	2		2									2	2			2	2	2	2	1	2
		2	2	APSO	10	2										1	24	2	1	2				2		1	2				2				2	1	1	31	4
		2	1	Cardiopathie complexe	4	2										1	13	1	2	2				1	Hygroma kystique	1	2				1	1	2	Deletion chromosome 18	2	1	1	17
		2	1	Ventricule unique	2	2										1	17	2	1	1	1/784	0.12	0.12	1	RCIU, aspect inhabituel du crane	1	1	2	T18	2	2				2	1	3	21	4
		2	3	CAV	16	2										1	16	2	1	1	1/1162	0.22	0.09	1	Crane en trefle, kyste des plexus choroides, retrog tisme, AOU, pouce en adduction	1	1	2	T18	2	2				2	1	3	18	4
		2	3	CIV membraneuse	23	2										1	32	3	3	2				1	Dysplasie corps calleux, hypoplasie vermienne, agénésie rein droit, atrésie oessophage, atrésie des choanes, chevauchement des doigts	2									2	2			2	2	2	2	1	2
		2	1	Ventricule unique	2	2										1	18	2	2	2				2		2									2	2			2	2	2	2	2	2
		2	3	CIV Péri membraneuse	23	2										1	33	3	3	2				2		2									2	2			2	2	1	2	1	2
		2	2	Coarctation de l'aorte	7	2										1	36	3	1	2				2		2									2	2			3	2	2	2	1	2
		2	1	hypo VG	1	2										1	13	1	3	2				1	Holoprosencéphalie alobaire, hypotélorisme, héxadactylie	1	1	3	T13	2					2	1	2	14	4
		2	1	Ventricule unique	2	2										1	15	2	2	2				2		2	2				1	2			2	1	1	16	1
		2	3	CIV péri membraneuse	23	2										1	23	2	1	2				2		2									2	2			2	3	?	?	1	2
		2	2	Coarctation de l'aorte	7	2										1	34	3	1	1	1/1579	1.92	4.64	2		2					2				2	2			3	2	1	2	1	2
		2	1	ventricule unique gauche	2	2										1	18	2	2	1	1/10	0.49	0.42	2		1	2				2				2	1	1	20	4
		1	2	COARCTATION AORTE	7	2										1	22	2		1	1/227			2		2				2	2				2	2			2	1	2	2	1	2
		1	2	TGV simple	5	2										2																												1	1	1	1	2
		1	1	HYPOPLASIE VG	1	2										1	22	2	1	2				2		2				2	2				2	2			2	1	2		1	2
		1	3	Tétralogie de Fallot	17	2										2																												1			3	2
		1	3	APSO	10	2										2																												1	1	2	2	2
		1	2	COARCTATION AORTE	7	2										2																												1	1	7	2	2
		1	2	COARCTATION AORTE	7	2										2																												1	1	8	2	2
		1	2	TGV simple	5	2										1	22	2	1	1	1/10000	1.47	0.91	2		2				2	2				2	2			2	1	1	2	1	2
		1	1	Ventricule unique	2	2										1			2	2				2		2				2	2				2	2			2	1	2	2	1	2
		1	2	RVPAT	14	1	RVPAT CHEZ MERE									1	32	3	1	1	1/1870	0.99	1.41	2		2				2	2				2	2			2	1	1	2	1	2
		2	3	TETRALOGIE DE FALLOT	17	2										1	24	2	1	1	1/10000	2.25	2.07	2		1	2				2													2
		1	3	TRONC ARTERIEL COMMUN	18	2										1	23	2	1	1	1/10000	0.36	0.3	2		1	1	7	22Q11	2	2				2	2			2	1	2	2	1	2
		1	3	TETRALOGIE DE FALLOT	17	2										1	22	2	1	1	1/1200	1.34	3.27	2		1	2			2	1	2			2	2			2	1	2	2	1	2
		1	3	TETRALOGIE DE FALLOT	17	2										1	23	2	1	1	1/1199	1.65	1.95	1	FENTE LABIO-MAXILLAIRE GAUCHE	1	2			2	1	2			2	2			2	1	2	2	1	2
		1	2	TGV simple	5	2										1	26	2	1	1	1/9234	0.91	0.73	2		2				2	2				2	2			2	1	1	2	1	2
		2	2	Sténose valvulaire aortique serrée	8	2										2																												1	1	1	2	2
		1	2	RVPAT	14	2										2																												1	1	1	2	2
		1	3	CAV c	16	2										1	20	2	1	1	1/12	0.53	1.92	1	HYPOPLASIE OPN	1	1	1	T21	1	2				2	2			2	2	1	2	1	2
		2	3	Tétralogie de Fallot	17	2										1	23	2	1	1	1/10000	0.39	0.4	2		1	2				2				2	2			2	3	2	2	2	2
		2	2	TGV simple	5	2										1	22	2	1	2				2		2									2	2			2	1	1	2	1	2
		1	3	TETRALOGIE DE FALLOT	17	2										1	18	2	1	1	1/5712	1.59	1.2	2		1	2			2	1	2			2	2			2	1	1	2	1	2				1	REIN UNIQUE + ANOMALIE ANO RECTALE
		2	1	HYPOPLASIE VG	1	2										1	20	2	1	2				2		2									2	2			2	1	2	1	1	2
		1	2	TGV avec CIV	6	2										1	21	2	2	1	1/50	1.46	1.58	2		1	2			2	1	2			2	2			2	1	1	2	1	2
		2	2	COARCTATION AORTE	7	2										2																												1	1	1	6	2
		1	1	Ventricule unique	2	2										1	20	2	1	2				1	SITUS INVERSUS	1	2			2	1	2			2	2			2	1	2	2	1	2
		1	3	TRONC ARTERIEL COMMUN	18	2										1	24	2	3	2				2		1	2			2	1	2			2	2			2	1	1	2	1	2
		2	2	COARCTATION AORTE	7	2										2																												1	1	4	6	1	malformation ano-rectale, reins en fer à cheval
		1	2	INTERRUPTION ARCHE AORTIQUE	12	2										2																												1	1	1	3	2
		2	3	Tétralogie de Fallot	17	2										1	33	3	1	1	1/10000	0.98	1.04	2		1	2				1	2			2	2			2	2	2	2	1	2				1	Imperforation a le
		1	2	COARCTATION AORTE	7	2										2																												1	1	2	2	2
		2	2	COARCTATION AORTE	7	2										2																												1	1	2	6	2
		2	2	Coarctation de l'aorte	7	2										1	32	3	3	2				2		1	2				1	2			2	2			2	2	1	2	1	2
		1	3	CAV	16	2										1	13	1	2	0.1	0,49	2.61	1	1	ABSENCE OPN	1	1	1	T21	2	2				2	2			2	1	1	2	1	2
		1	3	CIV CONO-ventriculaire	26	2										1	22	2	1	2				2		1	2			2	1	2			2	2			2	3	1	2	1	2				1	ANOMALIE PAVILLONS OREILLE, OREILLES BAS IMPLANTEE, ANOMALIES VERTEBRALE
		1	3	CIV PERI MEMBRANEUSE	23	2										2																												1			3	1
		1	2	COARCTATION AORTE	7	2										1	32	3	1	2				2		1	2			2	1	2			2	2			2	1	1	2	1	2
		1	3	CIV membraneuse	23	2										2																												1			3	2
		1	2	Sténose pulmo ire critique	11	2										2																												1	1	4	3	2
		1	3	CIV Péri membraneuse	23	2										2																												1	1	4	3	2
		1	2	Sténose valvulaire aortique serrée	8	2										2																												1	1	1	3	2
		1	3	Sténose pulmo ire serrée	22	2										2																												1	1	1	3	2
		1	3	Sténose pulmo ire serrée	22	2										1	26	2	1	2				2		1	2			2	2				2	2			2	1	1	2	2	2
		1	2	Sténose valvulaire aortique serrée	8	2										2																												1	1	5	3	2
		1	1	HYPOPLASIE VG	1	2									21	1	25	2	3	2				2		2				2	2				2	2			2	3	1	2	1	2
		1	3	CIV Péri membraneuse	23	2										2																												1	1	4	3	2
		1	3	CIV Péri membraneuse	23	2				6						1	33	3	1	2				1	ATRÉSIE OSEOPHAGE, AOU	2				2	2				2	2			2	2	1	2	1	2
		1	3	Sténose pulmo ire serrée	22	2										2																												1	3	60	3	2
		2	3	CIV Péri membraneuse	23	2										2																												1	2	23	1	2
		1	3	EBSTEIN	20	2										2																												1	1	1	1	2
		1	3	CIV Péri membraneuse	23	2										2																												1	1	4	3	2
		1	2	Coarctation de l'aorte	7	2										2																												1	1	3	2	2
		2	2	Coarctation de l'aorte	7	2										2																												1	4	180	5	2
		1	3	Sténose pulmo ire serrée	22	2										2																												1	1	3	3	2
		1	2	TGV simple	5	1	Cardiopathie chez le père									2																												1	3	30	1	2
		1	1	Cardiopathie complexe	4	2										1	34	3	2	2				1	REIN POLYKYSTIQUE	2				2	2				2	2			2	1	2	2	1	2				1	DYSMORPHIE FACIALE
		1	2	Sténose valvulaire aortique serrée	8	2										1	28	2	2	2				2		2				2	2				2	2			2	1	1	2	1	2
		1	2	Coarctation de l'aorte	7	2		1	1		9	2	7	2		1	23	2	1	1	1/22	1.11	0.89	1	ANOMALIE CÉRÉBELLEUSE, FRONT PLAT	1	2			2	1	2			2	2			3	2	1	2	1	2				1	DYSMORPHIE FACIALE
		1	2	Sténose valvulaire aortique serrée	8	2										2																												1	1	7	3	2
		1	3	Anomalie issance AP droite	28	2										2																												1	3	60	3	2
		1	2	TGV avec CIV	6										22.9	1	22	2	1	1	1/7000	0.62	0.67	2		2	2				2				2	2			2	1	1	2	1	2
		1	2	Coarctation de l'aorte	7	2										1	28	2	1	2				2		1	2				2				2	2			3	1	2	2	1	2
		1	2	Coarctation de l'aorte	7	2										1	30	3	1	2				2		2									2	2			3	1	1	1	1	1	5	360	7
		1	1	Atrésie TRICUSPIDE	3	2										1	23	2	2	2				2		1	2			2	2				2	1	1	24	1
		1	3	CIV Péri membraneuse	23	2										1	18	2	2	2				1	ISOMERISME G	1	2			2	2				2	2				2	1	2	1	2
		1	2	Coarctation de l'aorte	7	2										1	24	2	1	1	1/10000	1.63	0.57	2		2					2				2	2			1	1	1	2	1	2
		1	2	TGV simple	5	2										1	22	2	1	2				2		2					2				2	2			2	1	1	2	1	2
		1	3	Tétralogie de Fallot	17	2										1	32	3	1	2				2		2					2				2	2			2		1	2	1	2
		1	2	TGV A SEPTUM INTACT	5	2										1	23	2	1	2				2		1	2				1	2			2	2			2	1	1	2	1	2
		1	3	CIV Péri membraneuse	23	2										1	21	2	1					1	SITUS INVERSUS	1	2			2	1	2			2	2			2	1	1	2	1	2
		1	3	FALLOT	17	2										1	33	2	1	1	1/45	1.1	0.45	2		2	2			2	2				2	2			2	1	2	2	1	2
		1	3	CAV c	16	2										1	19	2	1	1	1/10000	0.83	0.75	2		1	2			2	1	2			2	2				1	1	2	1	2
		1	3	CAV c	16	1	SD DE GOLDENHAR									1	24	2	1	1	1/5500	0.42	0.68	1	AGÉNÉSIE VERMIENNE	1	2			2	1	2			2	1	2	25	1
		1	3	CIV MUSCULAIRE	25	2										1	28	2	1	1	1/6876	1.64	1.9	2		2					2				2	2				3	1	2	1	2
		1	3	CIV membraneuse	23	2										1	23	2	1	2				1	RCIU, malpo pied, kyste plexus choroide	1	1	2	T18	2	2				2	1	3	25	4
		1	3	CAV	16	2										1	12	1	2	2				1	HYGROMA,	1	1	1	T21	2	2				2	1	3	32	4
		1	1	HYPOPLASIE CŒUR G	1	2										1	21	2	1	1	1/10000	0.25	0.34	2		1	2			2	2				2	1	1	23	4
		1	3	CAV partiel	16	2										1	23	2	1	2				1	Os long courts, hypotélorisme, brachycéphalie, hydramnios	1	2			2	1	2			2	1	2	29	1
		1	2	APSO	10	2										1	19	2	1					1	DILATATION CPC	1	2			2	2				2	1	1	20	1
		1	2	TGV simple	5	2										1	26	2	1	1	1/10000	0.39	0.42	2		2				2	2				2	2			2	1	2	2	1	2
		1	3	TETRALOGIE DE FALLOT	17	2										1	24	2	1	2				2		1	1	1	T21	2	2				2	1	3	28	4
		1	2	INTERRUPTION ARCHE AORTIQUE	12	2										1	33	3	1	1	1/10000	0.65	0.52	2		1	2			2	1	2			2	1	1	36	1
		1	2	DOUBLE DISCORDANCE + APSO	10	2										1	24	2	2	2				2		1	2			2	2				2	1	1	27	1
		1	1	HYPOPLASIE VG	1	2										1	23	2	1	1	1/4500	0.71	0.87	2		1	2			2					2	1	1	24	2
		1	3	TETRALOGIE DE FALLOT	17	2										1	21	2	2	2				1	MAIN BOTTE RADIALE G + PIED BOT	1	2			2	2				2	1	2	25	1
		1	3	TETRALOGIE DE FALLOT	17	2										1	24	2	2	1	1/12	0.35	0.53	2		2				2	2				2	2			2	1	1	2	1	2
		1	1	VENTRICULE UNIQUE	2	2										1	22	2	1	1	1/10000			2		1	2			2	2				2	1	1	23	1
		1	1	InterRUPTION ARCHE AORTIQUE	12	2										1	25	2	1	2				2		1	1	7	22Q11	2	2				2	1	3	30	4
		1	1	HYPOPLASIE VG	1	2										1	14	1	2	2				1	AGENESIE OPN, HYGROMA KYSTIQUE	1	1	1	T21	2	2				1	2			4
		1	3	CAV	16	2										1	13	1	2	2				1	HYGROMA KYSTIQUE, ABSENCE OPN RACHES RECTOLIGNE, EODEME SOUS CUTANÉ	1	1	1	T21	2	2				2	1	3	15	4
		1	1	HYPOPLASIE VG	1	2										1	24	2	2	2				2		1	2			2	2				2	1	1	25	4
		1	3	EBSTEIN	20	2										1	33	3	1	2				2		1	2			2	2				2	2			2	1	1	2	1	2
		1	1	Cardiopathie complexe	4	2										1	22	2	2	1	1/379	0.93	1.96	2		1	2			2	2				2	1	1	24	1
		1	1	CARDIOPATHIE COMPLEXE	4	2										1	23	2	1	2				1	DANDY WALKER, DYSMORPHIE FACIALE	1	2			2	2				1	2			2
		1	3	CIV MUSCULAIRE	25	2										1	21	2	2	2				1	KYSTE SOUS CEREBELLEUX	1	2			2	1	2			2	2			2	2	1	2	1	2
		2	1	VENTRICULE UNIQUE	2	2										1	22	2	1	1	1/2292			2		1	2			2	1	2			1	2			4
		1	1	ATRESIE TRICUSPIDE	1	2										1	21	2	3	2				2		1	2			2	2				2	1	1	24	4
		2	3	TETRALOGIE DE FALLOT	17	2										1	21	2	1	1	1/1700	1.62	0.88	2		1	2			2	1	2			2	2			2	2	1	2	2	2
		1	2	Coarctation de l'aorte	7	2										1	35	3	1	1	1/4631	0.4	0.34	1	FEMUR COURT	1	2			2	2				2	2			3	1	1	2	1	2
		1	1	CARDIOPATHIE COMPLEXE	4	2										1	22	2	2	2				2		1	2			2	1	2			2	2			2	1	1	2	1	2
		1	3	ANEVRISME VD	29	2										1	35	3	1	1	1/6877	1.11	0.97	2		2				2	2				2	2			2	1	2	1	1	2
		1	3	CIV CONO VENTRICULAIRE	26	2										1	32	3	1	2				2		1	2			2	2				2	2			2	3	1	2	1	2
		1	3	DOUBLE DISCORDANCE	21	2										1	24	2	1	1	1/10000	0.88	0.59	1	HYPERTROPHIE CLITORIDIENNE	1	2			2	1	2			2	1	1	26	1
		1	3	CAV partiel	16	1	2010 IMG POUR CAV DESEQUILIBRÉ CONFÉRANT AU VU									1	13	1	2	1	1/316	0.96	1.74	2		1	2			2	1	2			2
		2	1	CIV peri membraneuse	23	2										1	24	2	1	1	1/6519	1.15	1.61	2		2					2				2	2			2	2	2	2	1	2
		2	3	CIV CONO TRONCALE	26	2										1	16	2	2	2				1	Fente labio maxillaire, hexadactylie, colpocéphalie	1	1	3	T13	1	2				1	2			4
		2	3	CIV musculaire	25	2										1	22	2	1	2				2		1	2				2				2	2			2	2	2	2	1	2
		2	3	CIV musculaire	25	2										1	32	3	3	2				2		?										2			2	?				2
		2	3	Tétralogie de Fallot	17	2										1	26	2	1	2				2		1	2				2				2	2			2	3		2	1	2
		2	1	Coarctation aortique	7	2										1	21	2	2	1	1/10	0.19	1.88	1	RCIU, retard de gyration, aspect inhabituel du corps calleux, mains bottes	1	2				1	2			2	1	2	31	1
		2	3	CIV peri membraneuse	23	2										1	18	2	2	2				1	omphalocèle, pied varus equin, rachis court et angulé, AOU	1	2				1	2			1	2			1
		2	3	CAV	16	2										1	22	2	1	2				2		1	2				2				2	2			2	2	1	2	1	2
		2	3	CIV peri membraneuse	23	2										1	21	2	1	1	1/10000	0.39	1.17	1	dysplasie calleuse, hernie diaphragmatique, mains crispées	1	1	2	T18	2	2				2	1	3	25	4
		2	3	CIV peri membraneuse	23	2										1	23	2	1	1	1/8797	1.68	2.07	2		1	2				2				2	2			2	3	?			2
		2	3	CIV cono ventriculaire	26	2										1	19	2	1	1	1/318	0.38	0.11	1	Femur court, brachycéphalie, malposition main	1	1	2	T18	2	2				2	1	3	21	4
		2	3	CAV	16	2										1	29	2	1	1	1/10000	1.09	0.32	2		2									2	2			2	2	1	1	1	2
		2	3	Sténose pulmo ire serrée	22	2										1	32	3	1	1	1/6388	1.2	1.07	2		2									2	2			2	1	1	1	1	2
		2	1	Cardiopathie complexe	4	2										1	24	2	1	1	1/10000	1.96	0.5	2		1	1	6	Délétion chr 7	2	2				2	1	3	33	4
		2	1	Hypoplasie du cœur gauche	1	2										1	23	2	1	1	1/2382	1.12	0.72	2		2					2				2	1	1	25	4
		2	1	Atrésie tricuspide	3	2										1	23	2	3	2				2		2									2	2			2	2	2	2	1	2
		2	1	Atrésie tricuspide	3	2										1	21	2	1	2				2		2					2				2	1	1	22	1
		2	1	VENTRICULE UNIQUE	2	2										1	24	2	1	1	1/10000	1.38	0.9	2		2	2				1	2			2	1	1	26	1
		2	3	CIV membraneuse	23	2										1	23	2	1	2				1	Duplicité ré le droite	1	2				1	2			2	2			2	?			1	2
		2	3	CAV	16	2										1	21	2	3	2				2		1	1	1	T21	2	2				2	1	3	23	4
		2	3	Tétralogie de Fallot	17	2										1	23	2	1	1	1/1700	0.28	0.93	2		1	2				2				2	2			2	3	1	2	2	2
		2	3	CIV membraneuse	23	2										1	23	2	1	1	1/2905	0.07	0.13	1	agénésie calleuse posterieure, mains bottes, microg tisme, petite oreilles	1	1	2	T18	2	2				2	1	2	24	4
		2	1	Hypoplasie du cœur gauche	1	2										1	22	2	1	1	1/1364	0.43	0.98	2		2									2	1	1	23	4
		2	3	Tétralogie de Fallot	17	2										1	24	2	1	1	1/10000	2.25	2.07	2		1	2				2				2	2			2	2	1	2	1	2
		2	3	Tronc artériel commun	18	2										1	22	2	1	1	1/2267	0.98	0.6	2		1	1	6	Trisomie partielle 11 et 22	2	1	2	2	Chromosome 22 surnuméraire dérivé d'une translocation e e chr 11 et 22 survenue de novo	2	1	1	23	1
		2	1	Ventricule unique	2	2										1	11	1	2	2				1	Hygroma, vessie non vue, absence d'opn	1	1	2	T18	2	2				2	1	3	13	4
		2	3	CAV	16	2										1	24	2	1	1	1/10000	0.3	0.45	1	RCIU, brachycéphalie, microrétrog tisme, moelle attachée basse, oreilles mal ourlées	1	2				1	2			2	1	2	27	1
		2	1	ventricule unique gauche	2	2										1	20	2	2	2				2		1	2				2				2	1	1	22	1
		2	3	CAV	16	2										1	21	2	1	2				2		1	2				2				2	2			2	1	2	2	1	2
		2	3	Tétralogie de Fallot	17	2										1	16	2	1	1	1/1400	0.61	1.4	1	Fente labio alvéolaire, AOU,	1	2				1	1	2	délétion de 1,48 mb hérité du père ne correspondant pas au sd polymalfo	2	2			2	2	1	2	1	2
		1	3	CIV PERI MEMBRANEUSE	23	2										1	22	2	3	2				2		1	2			2	1	2			2	2			2	3	1	2	1	2				1	Imperforation a le, epilepsie
		1	2	COARCTATION AORTE	7	2										2																												1	1	2	4	1	Dysmorphie faciale+ FENTE PALATINE + ANOMALIE DES EXTRÉMITÉS
		1	2	INTERRUPTION ARCHE AORTIQUE	12	2										2			1	2																								1	1	1	7	2
		1	3	CIV cono ventriculaire	26	2		1	1							1	22	2	1	1	1/1910	1.07	1.24	2		1	2			2	1				2	2			2	3	1	2	1	2
		1	3	CIV Péri membraneuse	23	2										2																												1	1	5	3	2
		1	3	CIV PERI MEMBRANEUSE	23	2		1	1	4						1	32	3	1	1	1/1856	0.4	1.22	2		1	2			2	1	2			2	2			2	1	1	2	1	2
		1	3	CIV musculaire	25	2										2																												1	1	1	3	1	Attrésie duodé le
		1	2	RVPAT	14	2									20	2																												1	1	1	1	2
		1	2	TGV avec CIV	6	2										1	23	2	3	2				2		2					2				2	2			2	1	2	2	1	2
		1	2	TGV avec CIV	6	2										1	22	2	1	2				2		2				2	2				2	2			2	1	2	2	1	2
		1	1	HYPOPLASIE VG	1	2										1	23	2	1	2				2		2				2	2				2	2			2	1	1	2	1	2
		1	2	TGV simple	5	2										1	24	2	1	2				2		2				2	2				2	2			2	1	1	2	1	2
		1	2	APSO + DOUBLE DISCORDANCE	10	2										1	22	2	3	2				2		1	2			2	1	2			2	2			2	1	1	2	1	2
		1	2	COARCTATION AORTE	7	2										2																												1	1	2	2	2
		1	3	TETRALOGIE DE FALLOT	17	2										1	22	2	1	1	1/10000	1.45	0.61	2		1	2			2	1	2			2	2			2	1	1	2	2	2			6
		1	2	COARCTATION AORTE	7	2									31	2																												1	1	2	6	1	CRANIOSTÉNOSE, DYSMORPHIE FACIALE, COLOBOME
		1	2	DOUBLE DISCORDANCE + APSO	10	2										1	25	2	1	1	1/8584	0.69	0.89	2		1	2			2	1	2			2	2			2	1	1	2	1	2
		1	2	TGV avec CIV	6	2									26.1	1	22	2	1	2				2		2				2	2				2	2			2	1	1	2	1	2
		1	2	COARCTATION AORTE	7	2										2																												1	1	7	6	2
		1	3	CIV Cono-ventriculaire	26	2										1	20	2	3	2				1	RCIU, agénésie partielle du CC, Dilatation de CPC gauches	2				2	2				2	2			2		1	2	1	2
		2	1	Hypoplasie du cœur gauche	1	2										1	17	2	1	1	1/10000	1.44	0.69	2		1	2				1	1	2	duplication (variant de signification indeterminée)	2	2			2	2	1	2	1	2
		2	2	CAV c	16	2										2																												1	2	10	5	2
		1	3	CIV PERI MEMBRANEUSE	23	2										2																												1			5	2
		1	3	CIV PERI MEMBRANEUSE	23	2									21	2																												1	1	3	3	2
		1	3	CIV PERI MEMBRANEUSE	23	2										2																												1	1	2	3	2
		1	2	COARCTATION AORTE	7	2										2																												1	3	60	3	2
		1	2	APSO	10	2		3		6					33.8	1	13	1	1	2				2		1	2			2	2				2	2			2	1	2	2	2	2
		1	2	COARCTATION AORTE	7	2										2																												1	2	15	3	2
		1	3	CIV cono ventriculaire	26	2										1	36	3	3	2				2		2				2	2				2	2			2	1	2	2	1	2				2
		1	3	Fenêtre aorto-pulmo ire	19	2										2																												1	3	60	3	2
		1	2	TGV SIMPLE	5	2										1	22	2	1	1	1/2261	1.01	0.8	2		2					2				2	2				1	2	1	1	2
		1	3	CAVC	16	2		2	1							1	22	2	2	2				2		1	1	1	T21	2	2				2	2			2	3		2	1	2
		1	2	COARCTATION AORTE	7	2										2																												1	3	120	1	2
		1	3	CIV CONO VENTRICULAIRE	26	2										1	32	3	3	1	1/3000			2		1	2			2					2	2			2	3				2
		1	3	CIV PERI MEMBRANEUSE	23	2										2																												1	1	4	3	2
		1	1	HYPOPLASIE VG	1	2										1	17	2	2	2				2		2				2	2				2	2			2	1	1	2	2	2
		1	2	COARCTATION AORTE	7	2										1	33	3	1	1	1/4825	0.72	1.39	2		2				2	2				2	2			2	1	1	2	1	2
		1	2	COARCTATION AORTE	7	2										1	32	3	1	2				2		2				2	2				2	2			2	1	2	2	1	2
		1	3	CIV PERI MEMBRANEUSE	23	2										2																												1	1	4	3	1	Dysmorphie faciale
		1	2	COARCTATION AORTE	7	2										2																												1	2	15	6	2
		1	2	TGV SIMPLE	5	2										1	25	2	1	2				2		1	2			2	2				2	2			2	1	1	2	1	2
		1	3	CIV CONO VENTRICULAIRE	26	2										1	25	2	1	2				1	RCIU	2					2				2	2			2	1	2	2	2	2
		1	2	RVPAT	14	2										2																												1	1	1	1	2
		1	2	TGV simple	5	2										1	23	2	1	1	1/10000	0.57	0.76	2		2				2	2				2	2			2	1	2	1	1	2
		1	3	CIV CONO VENTRICULAIRE	26	2										1								2											2	2			2					2
		1	2	RVPAT	14	2										2																												1	1	2	1	1	COLOBOME, antéposition a le
		1	3	CIV CONO VENTRICULAIRE	26	2										1	22	2	1	1	1/10000	1.21	0.53	2		1	2			2	1	2			2	2			2	3	2	2	1	2
		1	2	APSO	10	2										2																												1	1	1	3	2
		1	2	TGV simple	5	2										1	22	2	1	1	1/10000	1.18	0.45	2		2				2	2				2	2			2	1	1	2	1	2
		1	2	RVPAT	14	2										2																												1	2	30	1	1	Colobome, antéposition a le
		1	3	CIV Cono-ventriculaire	26	2										2																												1	1	2	3	2
		1	3	TETRALOGIE DE FALLOT	17	2										1	22	2	1	1	1/10000	1.1	1	2		1	2			2	1	2			2	2			2	1	1	2	1	2
		1	3	CIV PERI MEMBRANEUSE	23	1	MÈRE: CIV OPÉRÉE	3	1	8	9	2	7	2		1	29	2	1	1	1/10000	1.23	1.72	1	FENTE LABIALE	1	2			2	2				2	2			2	2	1	2	1	2
		2	3	FALLOT	17	2										2																												1	1	2	3	2
		1	3	TETRALOGIE DE FALLOT	17	2										1	24	2	3	2				2		1	2			2	1	2			2	2			2	1	1	2	1	2
		1	3	CIV PERI MEMBRANEUSE	23	2										2										1	1	1	T21	2	2													1				2
		1	3	CAV c	16	2										1										1	1	1	T21	2	2				2	2			2			2	1	2				1	CATARACTE CONGENITALE,
		1	3	CIV PERI MEMBRANEUSE	23	2										2																												1	1	1	3	2
		1	3	CIV PERI MEMBRANEUSE	23	2										2																												1	1	1	3	2
		2	3	CIV musculaire	25	2										2																												1	3	120	5	2
		1	3	CIV PERI MEMBRANEUSE	23	2										2																												1	2	30	3	2
		1	3	CIV périmembraneuse	23	2										2																												1	1	1	3	2
		1	3	CIV PERI MEMBRANEUSE	23	2										2																												1			3	2
		1	3	TETRALOGIE DE FALLOT	17	2										1	24	2	1	1	1/10000	2.06	0.75	2		1	2			2	1	2			2	2			2	1	2	2	1	2
		1	2	Sténose aortique critique	8	2										2																												1	1	3	2	2
		1	2	Sténose aortique critique	8											2																								2	1	2	1	1	1	2	2	2
		1	3	CIV perimembraneuse	23	2										2																								3	2	2	2	1	1	8	3	2
		1	3	CIV musculaire apicale large	25	2										2																												1	3	150	3	2
		2	3	Tétralogie de Fallot	17	2										2																												1	1	7	7	1	Atrésie de l'oesphage
		2	3	TRONC ARTERIEL COMMUN	18	2										2																												1	3	60	5	1	Dysmorphie facial, agénésie thymique
		1	2	Sténose pulmo ire critique	11	2										2																												1	1	1	3	2
		1	2	TGV simple	5	2										2																												1	1	1	1	2
		1	3	CIV périmembraneuse	23	2										2																												1	2	30	3	2
		1	2	Sténose aortique serrée	8	2										2																												1	1	2	3	2
		1	2	CoARCTATION AORTE	7	2										1	33	3		2				2		2				2	2				2	2			2					2
		1	3	CIV périmembraneuse	23	2										2																												1	2	10	4	1	Dysmorphie faciale
		1	2	Sténose pulmo ire critique	11	2										2																												1	1	1	1	2
		1	3	CIV MUSCULAIRE	25	2										2																												1	1	3	3	1	Laryngomalacie
		1	2	Sténose aortique serrée	8	2										2																												1	1	2	3	2
		1	2	TGV simple	5	2									21	2																												1	1	1	1	2
		2	2	RVPAT	14	2										2																												1	2	30	1	2
		1	3	Sténose pulmo ire serrée	22	2										2																												1	1	1	3	2
		1	1	VENTRICULE UNIQUE	2	2										1	22	2	1	1	1/10000	1.58	0.63	2		2				2	2				2	2			2	3	1	2	1	2
		2	3	CAV	16	2										2																												1	4	240	5	1	ectopie testiculaire, surdité de perception , dysmorphie, retard mental
		2	3	CIV musculaire	25	2										2																												1	2	15	3	2
		2	3	CIV membraneuse	23	2										2																												1	1	1	3	2
		1	3	STENOSE VALVE PULMO IRE	11	2										1	21	2	1	1	1/10000	0.83	0.53	2		1	2				1	2			2	1	1	25	1
		1	2	STENOSE AORTE	8	2										1	27	2	1	1	1/4500			2		1	2			2	1	1	1	22q11	2	2				1			1	2
		1	3	TETRALOGIE DE FALLOT	17	2										1	21	2						2		1	1	7	22Q11	2	2				2	1	1	30	4
		1	2	TGV + CIV	6	2										1	23	2	1	2				2		1	2			2	1	2			2	2			2	1	2	1	1	2
		1	1	Atrésie tricuspide	3	2										1	15	2	2	2				1	RCIU	1	2			2					2	2			2	1	1	2	2	2
		1	3	CAV c	16	2										1	22	2	2	2				2		1	1	1	T21	2	2				2	1	3	25	4
		1	3	DOUBLE DISCORDANCE	21	2										1	28	2	3	2				1	Ascite, hydrcoèle, anses intestinéle hyper échogènes	1	2				1	2			2	2			1	1	2	1	1	2
		1	2	RVPAT	14	2										1	22	2	1	1	1/6024	1.68	0.87	2		2	2			2	2				2	2				1	1	2	1	2
		1	1	VENTRICULE UNIQUE	2	2										1	17	2	2	1	1/1194	0.98	1.71	2		1	2			2	2				2	1	1	18
		1	3	TETRALOGIE DE FALLOT	17	2										1	22	2	1	2				2		1	2			2	1	2			2	2			1	1	1	2	1	2
		2	1	HYPOPLASIE CŒUR G	1	2										1	21	2		2				1	ANOMALIE RE LE	1	2			2	1	2			2	2			1	1	1	2	1	2
		1	3	CAV	16	2										1	21	2	2	1	1/10			2		2					2				2	2			1	1	1	2	1	2
		1	3	MASSE INTRA VENTRICULAIRE	27	2										1	22	2	1	1	1/7500	0.7	0.64	2		2					2				2	1	1	25	4
		1	3	Tétralogie de Fallot	17	2										1	23	2	1	1	1/581			2		1	2								2	2			2	1	1	2	1	2
		2	2	TGV avec CIV	6	2										1	23	2	1	2				2		2					2				2	2			2	1	1	2	1	2
		1	3	TRONC ARTERIEL COMMUN	18	2										1	25	2	1	2				2		1	2			2	1	1	1	22q11	2	2			2		1	2	1	2
		1	1	HYPOPLASIE CŒUR G	1	2										1	24	2	1	1	1/4178	1.91	1.69	2		1	2			2	1	1	2	DEL CHR 6	2	1	1	38	4
		1	1	ATRESIE TRICUSPIDE	3	2										1	27	2	1	1	1/5190	0.68	1.13	2		1	2				1	2			2	1	1	29	1
		1	3	EBSTEIN	20	2										1	22	2	1					2		1	2			2	1	2			2	1	1	25	1
		1	2	STENOSE AORTE SERRÉE	8	2										1	32	3	1	1	1/2490	2.56	1.18	1	RCIU, a sarque	1	2			2	2				2	1	1	34	1
		1	1	VENTRICULE UNIQUE	2	2										1	32	3	2	2				2		2					2				2	2			2	1				2
		1	3	TrONC ARTERIEL COMMUN	18	2										1	24	2	1	1	1/10000			2						2					2	1	1	28	4
		1	3	CAV c	16	2										1	26	2	2	2				1	OS LONGS COURT	1	1	1	T21	2	2				2	1	3	32	4
		1	3	FALLOT SEVERE	17	2										1	24	2	3	2				2		1	2			2	1	2			2	1	1	32	4
		1	1	HYPOPLASIE CŒUR GAUCHE/HYPOPLASIE AO	1	2										1	25	2	1	2				1	RCIU, GRELE HYPERÉCHOGÈNE	1	2				1	2			1	2			4
		1	1	CARDIOPATHIE COMPLEXE	4	2										1	20	2	2	2				2		2									2	2			2	1	1	2	1	2
		1	1	HYPOPLASIE CŒUR G	1	2										1	25	2	3	2				2		1	2				1	2			2	2			2	1	1	2	1	2
		1	1	VENTRICULE UNIQUE	2	2										1	17	2	2	2				1	RCIU, hydrocéphalie, syndactylie, anomalie fosse postérieur	1	1	5	Turner	2	2				2	1	3	18	4
		1	3	CIV membraneuse	23	2										1	33	3	3	2				2		1	2			2	1	2			2	2			2	1	1	2	1	2
		1	2	DOUBLE DISCORDANCE	21	1	PERE: IA opérée									1	24	2	1	2				2		1	2			2	2				2	1	1	26	1
		1	3	CAV	16	2										1	21	2	2	1	1/2030	0.55	0.31	1	OS LONGS COURTS, AGENESIE VERMIENNE, POUCE BIFIDE, DYSMORPHIE FACIALE	1	2			2	2				2	1	2	22	1
		1	1	HYPOPLASIE CŒUR G	1	2										1			3	2				1	POUCES BIFIDES, RCIU										2	2			2	1	1	2	1	2
		1	1	HYPOPLASIE VG	1	2										1	22	2	3	2				2		1	2			2	2				2	1	1	24	4
		1	1	VENTRICULE UNIQUE	2	2										1	15	2	2	2				2		1	2			2	2				2	1	1	16	1
		1	3	CIV PERI MEMBRANEUSE	23	2										1	29	2	3	2				1	DILATATION PYÉLIQUE G, FEMUR AU 3 P	2				2	2				2	2			4	1	1	2	1	2
		1	3	TETRALOGIE DE FALLOT	17	2										1	23	2	3	2				2		1	2			2	2				2	2			2	1	2	2	2	2
		1	1	HYPOPLASIE VG	1	2										1	19	2	2	2				2		1	2			2	2				2	2			2	1	2	2	1	2
		1	3	RHABDOMYOMES	27	2										1	30	3	3	1	1/10000			1	LÉSION CÉRÉBRALE	2				2	2				2	2			2	1	1	2	1	2
		1	1	VENTRICULE UNIQUE	2	2										1	24	2	3	2				1	AGENESIE CC, RCIU	2				2	2				1	2			4
		1	1	AGENESIE VALVES PULMO IRES	13	2										1	33	3	1	1	1/10000	1.3	0.93	2		1	2			2	1	2			1	2
		1	3	CIV MEmbraneuse	23	2										1	29	2	1	2				2		2				2	2				2	2			2	2		2	1	2
		1	1	Ventricule unique	2	2										1	26	2	1	1	1/406	0.37	1.29	2		2				2	2				2	1	1	30	4
		1	2	DOUBLE ARC AORTIQUE	15	2										1	25	2	1	1	1/10000			2		2				2	2				2	2			2	1	1	2	1	2
		1	3	CAV	16	2										1	12	1	2	2				1	OMPHALOCELE, HYGROMA KYSTIQUE	1	1	3	T13	2	2				1	2			2
		1	1	ATRESIE TRICUSPIDE	3	2										1	16	2	1	2				2		2				2	2				1	2			4
		1	3	CIV MUSCULAIRE	25	2										1	26	2	1	1	1/5600			1	RCIU, REIN PELVIEN	1	2			2	1	2			2				2	1	2	2	1	2				1	HEXADACTYLIE
		1	1	HYPOPLASIE VG	1	2										1	24	2	1	2				2		1	2			2	2				2	1	1	26	4
		1	3	CAVC	16	2										1	24	2	3	2				2		1	2			2	2				2	2			2	3				2
		1	3	TUMEUR CARDIAQUE	27	2										1	33	3	3	2				2		2				2	2				2	2			2	3	2	2	1	2
		1	1	ATRESIE TRICUSPIDE	3	2										1	25	2	1	2				2		1	2			2	2				2	1	1	36	4
		1	3	TETRALOGIE DE FALLOT	17	2										1	24	2	1	1	1/10000	1.24	1.3	2		1	1	6	(47,XY +MAR)	2	2				2	1	1	27	4
		1	1	HYPOPLASIE VG	1	2										1	18	2	2	2				2		1	2			2	1	2			2	1	1	21	1
		1	2	TGV simple	5	2										1	23	2	1	2				2		2				2	2				2	2			2	1	2	1	1	2
		1	1	VENTRICULE UNIQUE	2	2										1	20	2	1	1	1/220	0.62	1.95	2		1	2			2	2				2	1	1	21	4
		1	3	TETRALOGIE DE FALLOT	17	2										1	22	2	1	2				2		1	2			2	2				2	2			2	1	2	2	1	2
		1	1	VENTRICULE UNIQUE	2	2										1	25	2	1	1	1/8279	0.82	1.02	2		2				2	2				2	2			2	1	1	2	1	2
		1	3	CAV c	16	2										1	23	2	2	1	1/13	2.03	7.92	2		1	1	1	T21	2	2				2	1	3	26	4
		1	3	EBSTEIN	20	2										1	23	2	1	1	1/10	0.47	1.15	2		1	2			2	2				2	2			2	1	1	2	1	2
		1	2	TGV simple	5	2										1	26	2	2	2				2		1	2			2	2				2	2			2	1	2	2	1	2
		1	1	VENTRICULE UNIQUE	2	1	ATCD SD DE TURNER									1	26	2	1	1	2			1	RCIU	1	1	2	T18	1	2				1	2			4
		2	1	fibroelastose	30	1	Epaississement valvulaire aortique									1	22	2	1	1	1/3500	0.24	0.4	2		1	2				1	2			2	1	1	23	1					2
		2	3	CAV	16	2										1	22	2	1	1	1/3964	3.09	2.62	2		1	2				2				2	2			2	2	1	2	1	2
		2	2	CIV musculaire	25	2										1	32	3	1	1	1/318	0.91	1.17	1	Corps calleux court	1	2				2				2	2			2	3	1	2	1	2
		2	1	CIV membraneuse	23	2										1	13	2	3	2				1	Holoprosencéphalie alobaire	2	2				2				2	1	2	16	1
		2	2	coarctation ao	7	2										1	33	3	1	1	1/2447	0.67	2.39	1	AOU	2					2				2	2			3	2	2	2	2	2
		2	3	CAV	16	2										1	22	2	3	2				2		2				2	2				2	2			2	2	1	2	1	2
		2	1	Hypoplasie du cœur gauche	1	2										1	18	2	2	2				2		1	2								2	1	1	19	1
		2	2	Coarctation de l'aorte	7	2										1	33	3	1	1	1/10000	0.99	0.34	2		1	2				2				2	2			2	2	1	2	2	2
		2	3	Tétralogie de Fallot	17	2										1	25	2	1	1	1/10000	0.53	0.38	2		1	2				2				2	2			2	2	2	2	1	2
		2	1	Hypoplasie du cœur gauche	1	2										1	22	2	2	1	1/150	1.37	1.86	2		1	2				2				2	1	1	24	1
		2	1	Hypoplasie du cœur gauche	1	2										1	30	3	3	2				2		1	2				2				2	2			2	2	1	2	1	2
		2	3	CIV périmembraneuse	23	2										1	21	2	1	1	1/464	0.3	1.83	2		1	2				2				2	2			2	3	1	2	1	2
		2	3	CAV	16	2										1	22	2	1	1	1/1364	0.07	0.11	1	Anomalie de la ligne médiane cérébrale avec agénésie du corps calleux	1	1	2	T18	2	2				2	1	3	25	4
		2	1	Ventricule unique	2	2										1	22	2	1	1	1/2059	0.79	0.93	2		1	2				2				2	1	1	24	4
		2	3	Tétralogie de Fallot	17	2										1	22	2	1	1	1/10000	1.42	0.85	2		1	2				2				2	2			2	2	1	2	1	2
		2	1	VENTRICULE UNIQUE	2	2										1	20	2	2	1	1/70	0.99	1.78	2		1	2				1	2			2	1	1	22	1
		2	1	Ventricule unique	2	2										1	18	2	2	2				2		2									2	2			2	2	1	2	1	2
		2	1	Cardiopathie complexe	4	2										1	22	2	3	2				2		2									2	1	1	26	1
		2	3	CIV perimembraneuse	23	2										1	23	2	2	2				1	RCIU, cranisoténose	1	2				1	2			2	2			4	3	1	2	1	2
		2	3	CIV musculaire	25	2										1	33	3	1	2				2		2					2				2	2
		2	3	CAV	16	2										1	21	2	1	1	1/3295	1.75	1.67	2		1	1	1	T21	2	2				2	1	3	25	4
		2	3	CIV peri MEMBRANEUSE	23	2										1	23	2	1	1	1/3458	0.84	0.66	2		1	2								2	2			2	3	1	2	1	2
		2	3	CAV	16	2										1	17	2	1	1	1/10000	0.05	0.25	1	holoprosencéphalie, RCIU, oligoamnios	1	1	5	Turner	2	2				2	1	3	19	4
		2	2	TGV simple	5	2										1	26	2	1	1	1/10000	1.55	1.27	2		2									2	2			2	1	2	2	1	2
		2	1	Stenose valvulaire pulmo ire critique	11	1	Sténose valvulaire pulmo ire chez le père									1	26	2	1	1	1/10000	1.22	0.68	2		2									2	2			2	1	1	2	1	2
		2	1	tronc arteriel commun	18	1	Deuxieme enfant de la patiente décédée en 2009 d'un tronc artériel commun et coarctation de l'aorte pas d'anomalie génétique									1	20	2	3	2				2		1	2				1	2			2	1	1	21	4
		1	3	FALLOT	17	2										1	28	2	3	2				2		2				2	2				2	2			2	3	1	2	1	2
		1	3	sténose valvulaire pulmo ire serré	22	1	PÈRE: sténose valvulaire pulmo ire									2																												1	2	30	3	1	Dysmorphie faciale
		1	3	Tétralogie de Fallot	17	2										2																												1	1	1	4	1	Atrésie de l'œsophage, absence de métacarpophalangienne pouce gauche, dysmorphie faciale, RCIU
		1	3	Tétralogie de Fallot	17	2										2																												1	1	5		2
		1	1	CARDIOPATHIE COMPLEXE	4	2										1	20	2	1	2				2		2				2	2				2	2			2	1	2	2	2	2
		1	3	Tétralogie de Fallot	17	2										2																												1	2	16	3	2
		1	3	CIV PERI MEMBRANEUSE	23	2										2																												1			3	2
		1	3	CIV PERI MEMBRANEUSE	23	2										2																												1	2	10	3	2
		1	2	RVPAT	14	2										2																												1	3	60	1	2
		2		CIV PERI MEMBRANEUSE	23	2										2																												1	2	30	3	2
		1	3	CIV musculaire	25											2																								3				1	3	90	3
		1	3	Tétralogie de Fallot	17	2										2																												1	1	5	3	2
		2	1	Ventricule unique	2	2										1	22	2	1	2				2		2									2	2			2	2	1	2	2	2
		1	3	CIV PERI MEMBRANEUSE	23	2										2																												1			3	2
		1	3	tétralogie de Fallot	17	2										2																												1	2	30	3	2
		1	3	CIV musculaire	25	2										2																												1	1	4	5	2
		2	3	tétralogie de Fallot	17	2										1	29	2	3	2				2		2									2	2			2	2	1	2	1	2
		1	3	CIV PERI MEMBRANEUSE	23	2										2																												1			3	2
		1	3	CIV CONO VENTRICULAIRE	26	2										2																												1	3	120	3	2
		1	2	COARCTATION AORTE	7	2										2																												1	2	9	2	2
		1	3	CAV partiel	16	2										1	23	2	1	2				1	OMPHALOCELE, AOU, FEMUR COURT	1	2			2	1	2			2	2			2	1	1	2	1	2
		2	3	Tétralogie de Fallot	17	2										1	27	2	1	2				2		1	2				2				2	2			2	2	2	2	2	2
		1	3	CIV PERI MEMBRANEUSE	23	2										2																												1			3	2
		1	2	coarctation aorte	7	2										2																												1	2	13
		1	2	coarctation aorte	7	2										2																												1	1	1		2
		1	3	CIV périmembraneuse	23	2										2																												1	3	90	5	2
		1	3	CAVc	16	2										2																												1	1	5	4	2
		1	2	Coarctation de l'aorte	7	2										2																												1	3	150	3	2
		1	3	CIV Cono-ventriculaire	26	2										2																												1	2	30	3	2
		2	2	TGV simple	5	2										2																												1	1	1	1	2
		1	2	RVPAT	14	2										2																												1	1	4	5	2
		1	3	CIV périmembraneuse	23	2										2																												1	1	7	5	2
		1	2	TGV simple	5	2										1	32	3		2				2		2				2	2				2	2			2	1	2	2	1	2
		1	3	CIV périmembraneuse	23	2										2																												1				2
		1	3	CIV périmembraneuse	23	2										2																												1			3	2
		1	2	TGV simple	5	2										1	30	3	3	2				2		2				2	2				2	2			2	1	1	2	1	2
		1	3	CIV péri membraneuse	23	2										2								1	Hypotélorisme, ventriculomégalie, anomalie vertébrale	1	2			2	2				2	2								1	2	20	4	1	fente palatine
		1	2	TGV simple	5	2				3						2																								3				1	3	60	1	2
		1	2	DOUBLE ARC AORTIQUE	15	2		3	4	3	9	2	7	2		1	24	2	1																				2	3	1	2	1	2
		1	2	Coarctation de l'aorte	7	2										2																								3
		1	1	Ventricule unique	2	2				2						1	33	3	1							1	2				2				2	2			2	1	1	2	1	2
		1	2	Interruption arc aortique +CIV	12	2										2																								3	1	2	1	1			7
		1	2	Coarctation de l'aorte	7											1
		1	2	Coarctation aorte	7											2																								3	1	2	2	1			1
		1	2	Coarctation aorte	7	2										2																								3	1	2	1	2				2
		1	3	sténose valvulaire pulmo ire serré	22											2																								3	1	2	1	1	1	2	3	2
		1	3	CIV perimembraneuse	23											1	23	2	3	2				2		1	2			2	2				2	2			2	3	2	2	2	2
		1	2	TGV simple	5	2										1																							1	1	2	1	1	2
		1	3	Tétralogie de Fallot	17											2																								3	1	2	1	1	1	1	1	2
		1	3	CAV	16	2				2						1	35	3	3	2				1	ventriculomégalie	2									2	2			2	3	1	2	1	2				2
		1	3	CIV péri membraneuse	23											2																								3				1	3	45	7	2
		1	3	CIV musculaire	25											2																								3					2	15	5	2
		1	2	double arc aortique	15											1																							2	3				2
		1	3	CIV conoventriculaire	26											2																								3				1				2
		1	2	Coartcation de l'aorte	7											2																								3			1	1	2	9	5	2
		1	2	TGV avec CIV	6											2																								3	1	2	1	1	1	1	1	2
		1	2	TGV simple	5											2																								3	2	2	1	1	1	1	1	2
		2	3	Tetralogie de fallot	17											1	23	2	1	1	1/3197	1.28	0.66	2		1	2				2				2	2			2	3	1	2	1	2
		1	3	CIV Cono-ventriculaire	26	2										1	22	2	1	1	1/10000			2		1	2				2				2	2			2	1	1	2	1	2
		1	3	CIV Cono-ventriculaire	26	2										1	23	2	3	2				2		2														3	1	2	1	2
		1	3	CIV ADMISSION	24											1										1	1	1	T21		2				2	2			2	1	1	2	1	2
		1	1	HYPO VG	1											2																								3	1	2	1	1	1	1	2	2
		1	3	CIV péri membraneuse	23	1	Sténose valvulaire pulmo ire chez la sœur ainée									1	33	3						2		2													2	1	2	1	1	2
		1	3	CIV péri membraneuse	23	2										1								2		1	1	7	22Q11	2	2								2	3	1	2	1	2
		2	3	CAV	16	2										2																								3	1	2	1	1	2	15	1	2
		1	2	coarctation aorte	7	2										1	32	3	1	2				2		1	2				1	2							2	3	1	2	1	2
		1	2	Coarctation aorte	7	2										2																												1	1	5	6	2
		1	2	coarctation aorte	7	2										2																												1	3	60	7	2
		1	3	tétralogie de fallot	17	2										1	22	2	1	1	1/5500	1.04	1.16	2		1	2												2	3	1	2	1	2
		1	2	RVPAT	14	2										2																												1	1	1	1	2
		1	1	Ventricule unique	2	2										2																												1	1	1	3	2
		1	3	Sténose valvulaire pulmo ire serré	22	2										2																												1	1	2	4	1	Imperforation a le
		1	2	coarctation aorte	7	2										1	32	3	1	2				2		2				2	2				2	2			2	1	2	2	1	2
[truncated: 18 more columns]
